# Supplementary material for: Programmed Cell Death in the Endosperm Is a Hallmark of Seed Germination in Viola
Source: Int J Mol Sci. 2026 Mar 27;27(7):3046. doi: 10.3390/ijms27073046 (PMC13072983; doi:10.3390/ijms27073046)
Supplement: Supplementary file 1 [file ijms-27-03046-s001.zip]

Archive with 1 entries (1 files):
- ijms-4174502-supplementary.pdf
